# Supplementary material for: Genetic Channelization Mechanism of Four Chalcone Isomerase Homologous Genes for Synergistic Resistance to Fusarium wilt in Gossypium barbadense L
Source: Int J Mol Sci. 2023 Sep 30;24(19):14775. doi: 10.3390/ijms241914775 (PMC10572676; doi:10.3390/ijms241914775)
Supplement: Supplementary file 1 [file ijms-24-14775-s001.zip]

Archive with 10 entries (10 files):
- supplementary files/Fig S1.tif
- supplementary files/Fig S2.tif
- supplementary files/Fig S3.tif
- supplementary files/Fig S4.tif
- supplementary files/Fig S5.tif
- supplementary files/Tab S1.xlsx
- supplementary files/Tab S2.xlsx
- supplementary files/Tab S3.xlsx
- supplementary files/Tab S4.xlsx
- supplementary files/Tab S5.xlsx
