# Supplementary material for: Genetic Channelization Mechanism of Four Chalcone Isomerase Homologous Genes for Synergistic Resistance to Fusarium wilt in Gossypium barbadense L
Source: Int J Mol Sci. 2023 Sep 30;24(19):14775. doi: 10.3390/ijms241914775 (PMC10572676; doi:10.3390/ijms241914775)
Supplement: Supplementary file 1 [file ijms-24-14775-s001.zip › supplementary files/Tab S1.xlsx]

## Sheet: TableS1
specific amplification primers used in this study
Primer name	Sequence (5' to 3')
GbCHI01_F	GTGACTACTGAAATGGTAATGGTTG
GbCHI01_R	CATAGGTTCATTTGCAAAGCTC
GbCHI05_F	GATCAGCTATCGGAAAATGTCTAC
GbCHI05_R	GACACTGAAACTCAACTTAAGACTGA
GbCHI06_F	GTGACTACTGAAATGATAATGGTTGA
GbCHI06_R	GTTCATTTGCAAAGCTCAGC
GbCHI09_F	GATCAGCTACCGGAAAATGTCT
GbCHI09_R	ACTGAAACTCAACTAAGACTGAGGT
