# Supplementary material for: Genetic Channelization Mechanism of Four Chalcone Isomerase Homologous Genes for Synergistic Resistance to Fusarium wilt in Gossypium barbadense L
Source: Int J Mol Sci. 2023 Sep 30;24(19):14775. doi: 10.3390/ijms241914775 (PMC10572676; doi:10.3390/ijms241914775)
Supplement: Supplementary file 1 [file ijms-24-14775-s001.zip › supplementary files/Tab S2.xlsx]

## Sheet: TableS2
vector-specific amplification primers used in this study
Primer name	Sequence (5' to 3')	Specific fragment size
pTRV2-GbCHI01-F	tgagtaaggttaccgaattcATGGTAATGGTTGATGAAGTCC	367pb
pTRV2-GbCHI01-R	ggaggccttctagagaattcAAGGCTTCTTCCTCTTCCTC
pTRV2-GbCHI05-F	tgagtaaggttaccgaattcTGTCTACGTCACCGTCCGT	347pb
pTRV2-GbCHI05-R	ggaggccttctagagaattcGCAATTCTCTGATACTTTCTCAGAG
pTRV2-GbCHI06-F	tgagtaaggttaccgaattcATGATAATGGTTGATGAAGTCCCT	388pb
pTRV2-GbCHI06-R	ggaggccttctagagaattcGGAAGAATTCAACAACTTTTTCC
pTRV2-GbCHI09-F	tgagtaaggttaccgaattcATGTCTACGTCACCGTCCGT	366pb
pTRV2-GbCHI09-R	ggaggccttctagagaattcAGATTTCCAAATAGCAACGCA
The EcoRⅠ cleavage site was highlighted
pEarlryGate101-GbCHI01-F	CAAAAAAGCAGGCTCAGGGGATATCATGGTAATGGTTGATGAAG	618bp
pEarlryGate101-GbCHI01-R	AAAGCTGGGTGCAGGGCGATATCTTTGCAAAGCTCAGCGGAG
pEarlryGate101-GbCHI05-F	CAAAAAAGCAGGCTCAGGGGATATCATGTCTACGTCACCGTCCG	684bp
pEarlryGate101-GbCHI05-R	AAAGCTGGGTGCAGGGCGATATCAGACTGAGGTTTTTCACTGTC
pEarlryGate101-GbCHI06-F	CAAAAAAGCAGGCTCAGGGGATATCATGATAATGGTTGATGAAG	618bp
pEarlryGate101-GbCHI06-R	AAAGCTGGGTGCAGGGCGATATCTTTGCAAAGCTCAGCGGAG
pEarlryGate101-GbCHI09-F	CAAAAAAGCAGGCTCAGGGGATATCATGTCTACGTCACCGTCCGTC	684bp
pEarlryGate101-GbCHI09-R	AAAGCTGGGTGCAGGGCGATATCAGACTGAGGTTTTTCACTG
pCAMBIA3301-GbCHI05_F	GATCAGCTATCGGAAAATGTCTAC	684bp
pCAMBIA3301-GbCHI05_R	GACACTGAAACTCAACTTAAGACTGA
