# Supplementary material for: Genetic Channelization Mechanism of Four Chalcone Isomerase Homologous Genes for Synergistic Resistance to Fusarium wilt in Gossypium barbadense L
Source: Int J Mol Sci. 2023 Sep 30;24(19):14775. doi: 10.3390/ijms241914775 (PMC10572676; doi:10.3390/ijms241914775)
Supplement: Supplementary file 1 [file ijms-24-14775-s001.zip › supplementary files/Tab S3.xlsx]

## Sheet: TableS3
qRT‒PCR primers used in this study
Primer name	Sequence (5' to 3')
qGbCHI01_F	TCTCTTTTGGGTCATGGAATTAC
qGbCHI01_R	CTTCGTATTTGTCGTCAGCTGCC
qGbCHI05_F	GGTTACAGGTGATTTTGAGA
qGbCHI05_R	CCTTGGCCTGAAATAGTGA
qGbCHI06_F	TGAACCTGAAGTTGTAGGGCATTTA
qGbCHI06_R	CTGCCAATCGGTCCCTCA
qGbCHI09_F	CGTTACAGGTGATTTTGAGA
qGbCHI09_R	CCTTGGCCTGAAATAGTGA
qGbANR_F	CAGCAATGACGCAACGAATC
qGbANR_R	AGTGTTTCTTCGTCGGAGTCG
qGbANS_F	CTCCACTGTTCCCTCCTCGTA
qGbANS_R	AAATAAAACAGGTAAAGGGGAGC
qGbFLS_F	GAGGAAGGTGGTGGATAAACTGT
qGbFLS_R	TCGCCAATGTGAATAATAAGGG
qGbERF-like_F	AGCAAAGGCTAAACAGGAAACATC
qGbERF-like_R	CTTTTCTTTCGTCGGGCTTTC
qGbar_D03G00229_F	ACCGTCACAAGTTATGAAACCGCT
qGbar_D03G00229_R	CTATCAGATTCCTCGTAAACAGTCGTC
qGbDFR_F	CGGCTCTGGGTTCATTGGT
qGbDFR_R	CTCAGGGTCCTCGGACTCG
qGbF3'H_F	TCGGCGAGTATTCGTGACC
qGbF3'H_R	CAGGCTTCCCCTTGCGTT
qUBQ7_F	GACCTACACCAAGCCCAAGAAG
qUBQ7_R	TGAGCCCACACTTACCACAATAGT
qGbC4H_F	AACCTGACACCCACAAACTTCC
qGbC4H_R	CAACCTTGGCTTCCTCTTCG
