# Supplementary material for: Genetic Channelization Mechanism of Four Chalcone Isomerase Homologous Genes for Synergistic Resistance to Fusarium wilt in Gossypium barbadense L
Source: Int J Mol Sci. 2023 Sep 30;24(19):14775. doi: 10.3390/ijms241914775 (PMC10572676; doi:10.3390/ijms241914775)
Supplement: Supplementary file 1 [file ijms-24-14775-s001.zip › supplementary files/Tab S4.xlsx]

## Sheet: TableS4
physical and chemical properties of GbCHI01, GbCHI05, GbCHI06 and GbCHI09 proteins
Gene ID	Protein length (aa)	MW(molecular weight)	A positively charged amino acid（Arg +Lys）	A negatively charged amino acid（Asp+Glu）	The highest percentage of amino acids	The lowest percentage of amino acids	instability index	Fat coefficient	Total mean hydrophilicity	Hydrophilic or hydrophobic proteins
GbCHI01	205	22931.2	22	34	Glu	Cys	35.5	93.17	-0.154	Hydrophilic
GbCHI05	227	24387.8	22	28	Ser	Met or Trp	42.52	86.26	-0.043	Hydrophilic
GbCHI06	205	22886.1	21	32	Glu	Cys	34.63	94.15	-0.124	Hydrophilic
GbCHI09	227	24353.7	22	28	Ser	Met or Trp	44.96	85.81	-0.074	Hydrophilic
