# Supplementary material for: Genetic Channelization Mechanism of Four Chalcone Isomerase Homologous Genes for Synergistic Resistance to Fusarium wilt in Gossypium barbadense L
Source: Int J Mol Sci. 2023 Sep 30;24(19):14775. doi: 10.3390/ijms241914775 (PMC10572676; doi:10.3390/ijms241914775)
Supplement: Supplementary file 1 [file ijms-24-14775-s001.zip › supplementary files/Tab S5.xlsx]

## Sheet: TableS5
analysis of protein motifs or domains of GbCHI01, GbCHI05, GbCHI06 and GbCHI09
motifs function	motifs position of GbCHI01	motifs position of GbCHI06	motifs position of GbCHI05	motifs position of GbCHI01
Casein kinase II phosphorylation site	T27-E30	T27-E30	S6-E9,S72-E75,T127-E130,S171-E174,S188-E191	S6-E9,S72-E75,T127-E130,S141-E144,S171-E174,S188-E191
N-myristoylation site	G93-V98,G182-V187	G61-E66,G93-V98,G182-V187	G25-L30,G105-E110,G198-A203	G25-L30,G105-E110
Protein kinase C phosphorylation site	T15-K17,	T15-K17	T20-K22,S26-K28,S109-K111,S222-K224	T20-K22,S26-K28,S109-K111,S222-K224
Chalcone-flavanone isomerase	F9-K89,F9-L203	F9-K89,F9-L203	F17-L214,	F17-L214
cAMP- and cGMP-dependent protein kinase phosphorylation site	K135-S138,	K135-S138
Tyrosine kinase phosphorylation site	R107-Y114	R107-Y114
BRCA2 repeat	E119-F134	E119-F134
N-glycosylation site			N14-F17	N14-F17
ATP/GTP-binding site motif A (P-loop)			G65-S72	G65-S72
Big-1 (bacterial Ig-like domain 1) domain profile			M1-L10,	M1-L10
